# Supplementary material for: Formation of Natural Magnesium Silica Hydrate (M-S-H) and Magnesium Alumina Silica Hydrate (M-A-S-H) Cement
Source: Materials (Basel). 2024 Feb 21;17(5):994. doi: 10.3390/ma17050994 (PMC10934351; doi:10.3390/ma17050994)
Supplement: Supplementary file 1 [file materials-17-00994-s001.zip]

Archive with 1 entries (1 files):
- materials-2812603-supplementary.pdf
